# Supplementary material for: Efficient Separation and Enrichment of Rubidium in Salt Lake Brine Using High-Performance PAN-KCuFC-PEG Adsorption Composite
Source: Molecules. 2025 Mar 12;30(6):1273. doi: 10.3390/molecules30061273 (PMC11944588; doi:10.3390/molecules30061273)
Supplement: Supplementary file 1 [file molecules-30-01273-s001.zip]

Archive with 1 entries (1 files):
- molecules-3497873-supplementary.pdf
